# Supplementary material for: Assessment of distribution center locations using a multi-expert subjective–objective decision-making approach
Source: Sci Rep. 2021 Sep 30;11:19461. doi: 10.1038/s41598-021-98698-y (PMC8484380; doi:10.1038/s41598-021-98698-y)
Supplement: Supplementary file 1 — Supplementary Information 1. [file 41598_2021_98698_MOESM1_ESM.xlsx]

## Sheet: Sheet1
			RP	PD	V	w
	1	C4	L	0.09	2.99866	0.141814
	2	C1	ML	0.16	2.75106	0.130105
	3	C6	VVL	0.01	2.37161	0.112159
	4	C3	VL	0.04	2.34813	0.111049
D1	5	C7	VVL	0.01	2.25781	0.106778
	6	C8	MH	0.36	2.23546	0.10572
	7	C11	M	0.25	1.64372	0.0777355
	8	C2	ML	0.16	1.31498	0.0621884
	9	C10	VL	0.04	1.1336	0.0536107
	10	C5	L	0.09	1.09	0.0515488
	11	C9			1	0.0472924
	1	C4	L	0.09	2.29309	0.139427
	2	C3	L	0.09	2.10376	0.127915
	3	C1	ML	0.16	1.93005	0.117353
	4	C7	VL	0.04	1.66384	0.101166
D2	5	C6	M	0.25	1.59984	0.0972755
	6	C2	VVL	0.01	1.27987	0.0778204
	7	C8	VL	0.04	1.2672	0.0770499
	8	C10	ML	0.16	1.21846	0.0740864
	9	C11	VVL	0.01	1.0504	0.0638676
	10	C9	VL	0.04	1.04	0.0632353
	11	C5			1	0.0608031
	1	C4	VVL	0.01	2.85681	0.133535
	2	C6	VL	0.04	2.82852	0.132213
	3	C7	VVL	0.01	2.71973	0.127128
	4	C1	ML	0.16	2.69281	0.125869
D3	5	C3	MH	0.36	2.32138	0.108508
	6	C8	M	0.25	1.7069	0.0797853
	7	C10	VVL	0.01	1.36552	0.0638282
	8	C2	VL	0.04	1.352	0.0631963
	9	C5	VL	0.04	1.3	0.0607656
	10	C9	M	0.25	1.25	0.0584285
	11	C11			1	0.0467428
	1	C4	H	0.49	3.59472	0.194602
	2	C6	M	0.25	2.41256	0.130605
	3	C1	ML	0.16	1.93005	0.104484
	4	C3	ML	0.16	1.66384	0.0900724
D4	5	C7	VL	0.04	1.43434	0.0776487
	6	C10	VVL	0.01	1.37918	0.0746622
	7	C8	VVL	0.01	1.36552	0.0739229
	8	C5	VL	0.04	1.352	0.073191
	9	C11	M	0.25	1.3	0.070376
	10	C9	VL	0.04	1.04	0.0563008
	11	C2			1	0.0541354
	1	C7	M	0.25	3.11743	0.161768
	2	C4	ML	0.16	2.49394	0.129414
	3	C1	L	0.09	2.14995	0.111564
	4	C3	L	0.09	1.97243	0.102352
D5	5	C6	L	0.09	1.80957	0.0939013
	6	C8	M	0.25	1.66016	0.086148
	7	C11	VVL	0.01	1.32813	0.0689184
	8	C10	VL	0.04	1.31498	0.068236
	9	C2	L	0.09	1.2644	0.0656116
	10	C9	ML	0.16	1.16	0.0601941
	11	C5			1	0.0518915
	1	C4	VL	0.04	2.29309	0.133323
	2	C7	L	0.09	2.2049	0.128195
	3	C6	VL	0.04	2.02284	0.11761
	4	C3	M	0.25	1.94504	0.113087
D6	5	C1	VVL	0.01	1.55603	0.0904695
	6	C8	ML	0.16	1.54063	0.0895738
	7	C10	L	0.09	1.32813	0.0772188
	8	C11	ML	0.16	1.21846	0.0708429
	9	C5	VVL	0.01	1.0504	0.0610715
	10	C2	VL	0.04	1.04	0.0604668
	11	C9			1	0.0581412
	1	C4	ML	0.16	3.86687	0.141215
	2	C6	VVL	0.01	3.33351	0.121737
	3	C7	VL	0.04	3.3005	0.120531
	4	C1	ML	0.16	3.17356	0.115896
D7	5	C3	VVL	0.01	2.73583	0.09991
	6	C11	VVL	0.01	2.70874	0.0989208
	7	C8	MH	0.36	2.68192	0.0979413
	8	C10	MH	0.36	1.972	0.0720157
	9	C2	M	0.25	1.45	0.0529527
	10	C5	ML	0.16	1.16	0.0423622
	11	C9			1	0.0365191
	1	C7	L	0.09	2.75198	0.140904
	2	C4	ML	0.16	2.52475	0.129269
	3	C1	VVL	0.01	2.17651	0.111439
	4	C6	M	0.25	2.15496	0.110336
D8	5	C8	VVL	0.01	1.72397	0.0882686
	6	C11	VL	0.04	1.7069	0.0873946
	7	C3	VL	0.04	1.64125	0.0840333
	8	C5	M	0.25	1.57812	0.0808012
	9	C9	M	0.25	1.2625	0.064641
	10	C10	VVL	0.01	1.01	0.0517128
	11	C2			1	0.0512008
	1	C4	MH	0.36	2.86111	0.151644
	2	C1	VL	0.04	2.10376	0.111503
	3	C7	VL	0.04	2.02284	0.107214
	4	C6	ML	0.16	1.94504	0.103091
D9	5	C3	VVL	0.01	1.67676	0.0888714
	6	C8	L	0.09	1.66016	0.0879915
	7	C5	VL	0.04	1.52308	0.0807262
	8	C11	VVL	0.01	1.4645	0.0776213
	9	C10	M	0.25	1.45	0.0768528
	10	C2	ML	0.16	1.16	0.0614822
	11	C9			1	0.0530019
	1	C4	VH	0.64	4.11719	0.202734
	2	C6	VVL	0.01	2.51048	0.123618
	3	C7	MH	0.36	2.48563	0.122394
	4	C1	VL	0.04	1.82767	0.0899957
D10	5	C8	VVL	0.01	1.75737	0.0865344
	6	C3	M	0.25	1.73997	0.0856776
	7	C11	ML	0.16	1.39198	0.0685421
	8	C5	VVL	0.01	1.19998	0.059088
	9	C2	L	0.09	1.1881	0.058503
	10	C10	L	0.09	1.09	0.0536724
	11	C9			1	0.0492408
