# Supplementary material for: Assessment of distribution center locations using a multi-expert subjective–objective decision-making approach
Source: Sci Rep. 2021 Sep 30;11:19461. doi: 10.1038/s41598-021-98698-y (PMC8484380; doi:10.1038/s41598-021-98698-y)
Supplement: Supplementary file 2 — Supplementary Information 2. [file 41598_2021_98698_MOESM2_ESM.xlsx]

## Sheet: Sheet1
					WEST ZONE														EAST ZONE
		C1	C2	C3	C4	C5	C6	C7	C8	C9	C10	C11				C1	C2	C3	C4	C5	C6	C7	C8	C9	C10	C11
	A1	ML	MH	MH	M	M	M	M	H	M	M	M			A1	L	MH	L	H	MH	ML	L	M	ML	ML	L
	A2	VH	VH	VH	VH	L	H	VH	VVH	M	MH	H			A2	L	ML	M	M	ML	M	ML	L	H	ML	MH
	A3	M	H	MH	H	ML	H	H	MH	M	M	M			A3	M	H	MH	M	MH	MH	M	MH	MH	M	M
	A4	H	H	MH	M	ML	H	H	M	M	H	MH		D1	A4	MH	M	H	MH	ML	MH	M	MH	M	MH	MH
D1	A5	H	H	M	MH	ML	H	MH	H	M	M	MH			A5	H	VH	M	H	ML	H	ML	H	H	M	VH
	A6	MH	VH	H	H	L	M	H	MH	H	MH	M			A6	M	MH	MH	M	L	MH	H	MH	ML	MH	ML
	A7	M	MH	ML	MH	H	H	MH	ML	ML	ML	M			A7	H	MH	MH	H	M	M	M	M	H	H	MH
	A8	M	MH	M	H	ML	MH	ML	MH	MH	M	ML			A8	M	M	M	MH	H	M	L	M	ML	ML	M
	A9	ML	M	ML	MH	M	MH	ML	MH	M	MH	MH			A9	MH	M	M	MH	M	ML	ML	ML	ML	M	ML
	A10	M	MH	ML	M	ML	MH	ML	MH	MH	ML	MH
	A11	M	M	MH	H	M	ML	MH	MH	M	M	ML
		C1	C2	C3	C4	C5	C6	C7	C8	C9	C10	C11				C1	C2	C3	C4	C5	C6	C7	C8	C9	C10	C11
	A1	M	ML	H	MH	ML	MH	H	H	M	MH	ML			A1	ML	MH	L	MH	MH	ML	VL	ML	M	ML	M
	A2	VH	VVH	VVH	VVH	L	VH	VH	VH	M	MH	MH			A2	ML	M	ML	H	ML	ML	L	ML	H	M	MH
	A3	M	H	M	MH	ML	MH	MH	H	MH	H	H			A3	H	MH	MH	MH	M	MH	L	M	ML	MH	ML
	A4	MH	H	ML	ML	ML	M	M	M	ML	MH	ML		D2	A4	H	H	H	H	ML	MH	M	MH	H	M	M
D2	A5	M	H	MH	H	M	H	MH	H	MH	MH	MH			A5	H	VH	MH	VH	ML	MH	M	M	MH	M	H
	A6	M	VH	M	H	M	MH	H	VH	H	MH	M			A6	H	M	M	H	L	ML	H	M	MH	M	M
	A7	L	MH	ML	M	MH	VH	M	L	M	ML	MH			A7	MH	MH	H	MH	ML	L	H	M	MH	H	ML
	A8	M	H	M	MH	L	MH	L	M	MH	M	MH			A8	MH	ML	MH	MH	M	M	M	L	M	ML	M
	A9	M	MH	ML	MH	M	MH	ML	MH	MH	MH	MH			A9	MH	L	L	M	MH	MH	MH	M	ML	ML	M
	A10	L	MH	ML	MH	VL	ML	ML	M	H	ML	M
	A11	M	M	M	M	M	M	ML	M	M	ML	M
		C1	C2	C3	C4	C5	C6	C7	C8	C9	C10	C11				C1	C2	C3	C4	C5	C6	C7	C8	C9	C10	C11
	A1	M	M	MH	MH	L	H	M	MH	ML	MH	ML			A1	ML	MH	L	H	ML	M	ML	ML	L	L	M
	A2	VVH	VVH	VVH	VVH	ML	MH	VH	VVH	MH	MH	MH			A2	M	ML	M	H	M	M	L	L	H	MH	M
	A3	MH	H	ML	H	ML	MH	H	H	MH	H	MH			A3	MH	MH	ML	M	M	M	ML	M	ML	M	MH
	A4	MH	H	M	ML	M	H	MH	M	M	M	M		D3	A4	M	MH	MH	MH	ML	M	ML	M	MH	MH	H
D3	A5	H	H	M	MH	ML	M	M	H	M	M	MH			A5	VH	VVH	H	H	M	M	ML	H	H	MH	VH
	A6	M	H	H	MH	M	M	H	MH	M	ML	M			A6	MH	MH	M	MH	L	M	MH	H	M	H	M
	A7	L	ML	L	ML	MH	VH	MH	L	M	ML	M			A7	MH	H	VH	MH	M	M	MH	H	H	H	M
	A8	ML	M	ML	M	VL	H	ML	MH	MH	ML	MH			A8	M	M	MH	ML	M	M	ML	L	ML	M	L
	A9	M	MH	ML	M	M	ML	ML	MH	MH	M	ML			A9	M	L	M	M	M	ML	M	MH	MH	MH	L
	A10	ML	H	M	MH	L	MH	L	H	M	M	MH
	A11	ML	MH	ML	M	ML	M	ML	MH	M	ML	ML
		C1	C2	C3	C4	C5	C6	C7	C8	C9	C10	C11				C1	C2	C3	C4	C5	C6	C7	C8	C9	C10	C11
	A1	L	MH	H	MH	M	M	MH	M	ML	M	MH			A1	ML	MH	L	H	MH	L	VL	ML	M	ML	ML
	A2	VVH	VVH	VH	VH	ML	VH	VVH	VVH	H	M	MH			A2	ML	ML	L	H	M	ML	ML	L	MH	MH	MH
	A3	MH	H	ML	M	L	H	MH	VH	M	M	MH			A3	MH	MH	MH	H	ML	M	ML	H	M	ML	M
	A4	M	H	MH	M	ML	H	H	H	ML	MH	M		D4	A4	MH	H	H	H	MH	H	M	M	MH	ML	H
D4	A5	H	VH	M	H	M	MH	M	MH	H	M	MH			A5	H	VH	M	H	L	M	ML	M	MH	M	H
	A6	H	MH	M	H	M	MH	MH	MH	MH	M	M			A6	H	MH	M	MH	M	M	M	M	ML	H	M
	A7	ML	ML	ML	ML	MH	VH	ML	ML	M	L	M			A7	MH	H	H	MH	M	ML	H	MH	M	M	MH
	A8	M	M	M	H	ML	MH	L	MH	ML	MH	M			A8	ML	MH	M	M	H	M	ML	ML	M	ML	L
	A9	ML	M	L	M	M	MH	M	MH	ML	M	MH			A9	ML	M	M	MH	M	MH	M	M	M	M	ML
	A10	ML	H	L	M	L	ML	ML	MH	MH	MH	MH
	A11	MH	M	M	H	L	ML	ML	MH	H	MH	ML
		C1	C2	C3	C4	C5	C6	C7	C8	C9	C10	C11				C1	C2	C3	C4	C5	C6	C7	C8	C9	C10	C11
	A1	L	MH	H	M	L	M	H	MH	MH	M	M			A1	M	ML	L	H	M	M	VL	L	M	M	M
	A2	VH	VVH	VH	VH	ML	VH	VVH	VH	M	ML	VH			A2	M	ML	ML	H	M	MH	VL	M	H	M	MH
	A3	MH	MH	ML	MH	M	MH	M	MH	H	MH	MH			A3	MH	H	ML	MH	MH	MH	ML	MH	ML	MH	MH
	A4	H	MH	M	MH	MH	M	MH	H	ML	MH	M		D5	A4	MH	H	MH	MH	ML	M	M	H	MH	MH	MH
D5	A5	M	MH	MH	H	ML	H	M	VH	H	MH	H			A5	H	VH	MH	MH	L	H	M	M	MH	MH	H
	A6	MH	VH	MH	MH	ML	H	MH	H	H	ML	H			A6	M	M	M	MH	ML	ML	MH	M	ML	H	MH
	A7	M	M	L	M	MH	VH	MH	M	MH	ML	MH			A7	M	MH	VH	M	M	M	MH	M	MH	H	MH
	A8	M	M	ML	H	L	H	M	MH	M	MH	ML			A8	M	M	ML	M	H	MH	L	M	ML	M	L
	A9	L	M	ML	MH	M	M	ML	M	MH	ML	MH			A9	ML	M	L	M	H	MH	ML	M	M	M	ML
	A10	L	MH	L	MH	L	ML	VL	M	M	ML	MH
	A11	M	MH	ML	H	ML	MH	M	MH	H	MH	M
		C1	C2	C3	C4	C5	C6	C7	C8	C9	C10	C11				C1	C2	C3	C4	C5	C6	C7	C8	C9	C10	C11
	A1	M	MH	MH	M	ML	H	H	MH	MH	H	M			A1	L	MH	ML	M	M	M	ML	M	ML	L	ML
	A2	VVH	VH	VH	VH	L	H	VH	VVH	MH	ML	MH			A2	L	ML	M	H	MH	MH	VL	ML	MH	MH	MH
	A3	M	H	ML	M	M	MH	H	H	MH	M	M			A3	MH	H	MH	MH	ML	H	L	MH	ML	M	MH
	A4	M	MH	ML	MH	MH	H	MH	M	ML	MH	MH		D6	A4	M	H	H	MH	ML	M	M	M	H	M	H
D6	A5	MH	H	M	H	ML	H	MH	H	H	MH	M			A5	VH	VH	M	VH	M	MH	ML	MH	M	MH	H
	A6	MH	H	M	VH	M	H	MH	MH	M	M	M			A6	M	H	MH	H	L	MH	M	H	MH	H	ML
	A7	ML	MH	ML	M	M	H	MH	L	M	M	ML			A7	H	MH	H	M	L	M	M	MH	MH	H	M
	A8	MH	H	L	M	ML	H	ML	MH	ML	MH	M			A8	MH	ML	M	MH	M	MH	ML	M	ML	L	M
	A9	ML	M	M	MH	M	MH	L	MH	M	MH	MH			A9	MH	ML	L	MH	MH	ML	ML	MH	M	ML	L
	A10	M	M	ML	MH	ML	MH	ML	MH	MH	MH	ML
	A11	MH	MH	ML	H	L	ML	M	M	M	M	M
		C1	C2	C3	C4	C5	C6	C7	C8	C9	C10	C11				C1	C2	C3	C4	C5	C6	C7	C8	C9	C10	C11
	A1	ML	M	M	ML	L	M	H	M	MH	H	MH			A1	L	MH	ML	MH	M	L	ML	L	L	ML	ML
	A2	VVH	VH	VH	VVH	L	VH	VVH	VVH	M	MH	MH			A2	ML	M	M	MH	ML	ML	L	L	H	M	M
	A3	MH	H	M	H	M	H	M	H	M	H	MH			A3	MH	M	MH	MH	M	MH	M	MH	ML	M	ML
	A4	H	H	MH	M	ML	MH	M	M	ML	M	MH		D7	A4	H	M	H	H	MH	MH	L	M	H	MH	MH
D7	A5	H	H	M	H	M	H	H	H	MH	MH	MH			A5	VH	VH	MH	H	M	M	ML	MH	MH	M	H
	A6	H	VH	M	VH	L	MH	VH	VH	MH	MH	H			A6	MH	H	M	MH	M	MH	M	H	ML	M	ML
	A7	L	ML	L	M	M	VH	ML	ML	ML	M	ML			A7	MH	MH	MH	M	L	M	H	MH	MH	MH	M
	A8	M	H	ML	M	VL	MH	ML	ML	MH	MH	MH			A8	ML	MH	ML	MH	M	M	M	ML	L	M	ML
	A9	ML	H	L	MH	M	ML	M	MH	MH	M	MH			A9	ML	ML	M	MH	MH	M	ML	ML	MH	ML	ML
	A10	L	M	L	MH	ML	ML	L	H	MH	MH	ML
	A11	MH	H	ML	MH	ML	M	MH	M	H	MH	M
		C1	C2	C3	C4	C5	C6	C7	C8	C9	C10	C11				C1	C2	C3	C4	C5	C6	C7	C8	C9	C10	C11
	A1	ML	M	H	MH	M	MH	MH	H	M	H	ML			A1	ML	MH	L	H	ML	L	L	M	L	L	M
	A2	VVH	VVH	VVH	VH	ML	H	VH	VVH	H	M	VH			A2	ML	ML	M	H	ML	ML	ML	M	M	ML	MH
	A3	M	H	ML	MH	M	M	M	H	MH	H	H			A3	MH	MH	ML	H	MH	H	L	MH	ML	M	M
	A4	M	M	MH	M	MH	H	MH	H	M	MH	MH		D8	A4	M	H	H	H	M	M	M	H	M	ML	H
D8	A5	MH	VH	MH	MH	M	H	M	H	H	MH	MH			A5	H	VVH	H	MH	L	M	M	H	MH	M	VH
	A6	H	VH	MH	MH	L	MH	H	VH	H	M	MH			A6	MH	MH	M	MH	ML	MH	M	MH	ML	H	M
	A7	L	MH	ML	ML	H	H	ML	M	M	L	ML			A7	M	M	VH	MH	ML	M	H	MH	M	MH	MH
	A8	ML	M	ML	M	VL	M	M	M	MH	M	MH			A8	M	MH	MH	MH	M	ML	ML	L	ML	M	L
	A9	L	H	M	M	ML	ML	ML	ML	M	M	M			A9	M	ML	M	MH	MH	M	MH	MH	MH	MH	ML
	A10	ML	M	ML	MH	VL	M	L	MH	H	MH	MH
	A11	ML	M	M	H	M	M	M	M	H	M	ML
		C1	C2	C3	C4	C5	C6	C7	C8	C9	C10	C11				C1	C2	C3	C4	C5	C6	C7	C8	C9	C10	C11
	A1	ML	ML	H	M	M	M	H	MH	M	MH	MH			A1	M	M	M	MH	MH	M	L	ML	L	L	L
	A2	VH	VVH	VH	VH	L	VH	VH	VVH	MH	M	VH			A2	ML	ML	ML	H	M	M	ML	L	MH	M	MH
	A3	M	VH	M	H	L	MH	H	VH	MH	M	M			A3	MH	H	ML	H	MH	M	L	MH	MH	M	ML
	A4	MH	H	MH	M	MH	MH	H	M	ML	H	MH		D9	A4	MH	MH	MH	M	MH	MH	ML	M	MH	ML	M
D9	A5	H	MH	ML	H	MH	M	M	MH	H	H	MH			A5	VH	VH	M	H	M	M	MH	M	M	M	VH
	A6	MH	MH	H	VH	ML	MH	H	MH	H	MH	H			A6	M	H	M	M	M	ML	MH	H	MH	H	MH
	A7	M	ML	M	ML	M	MH	ML	ML	ML	M	MH			A7	MH	M	H	M	M	ML	H	H	MH	M	MH
	A8	MH	MH	ML	H	L	M	M	ML	ML	MH	M			A8	MH	MH	MH	MH	MH	MH	ML	M	L	M	L
	A9	L	M	M	M	ML	MH	ML	M	M	MH	ML			A9	M	ML	L	MH	MH	MH	M	MH	M	MH	M
	A10	ML	M	M	MH	ML	ML	L	H	M	ML	ML
	A11	MH	MH	ML	H	ML	ML	ML	M	H	ML	ML
		C1	C2	C3	C4	C5	C6	C7	C8	C9	C10	C11				C1	C2	C3	C4	C5	C6	C7	C8	C9	C10	C11
	A1	L	ML	H	MH	M	MH	MH	M	M	M	ML			A1	ML	MH	ML	H	ML	M	VL	L	M	M	M
	A2	VH	VVH	VVH	VH	ML	H	VH	VVH	MH	M	MH			A2	L	MH	ML	MH	MH	MH	VL	M	M	M	M
	A3	H	VH	MH	MH	M	M	MH	VH	M	M	H			A3	H	H	M	H	MH	H	ML	MH	M	M	M
	A4	M	M	M	ML	M	H	MH	MH	MH	M	M		D10	A4	MH	MH	MH	H	ML	MH	ML	MH	M	M	H
D10	A5	M	H	MH	H	M	M	MH	VH	MH	H	M			A5	MH	VH	M	H	ML	H	ML	MH	MH	H	H
	A6	M	MH	MH	H	L	H	MH	H	M	ML	M			A6	MH	MH	M	H	L	ML	MH	H	MH	H	ML
	A7	ML	ML	L	ML	M	H	MH	L	MH	L	MH			A7	MH	H	MH	MH	L	L	MH	H	H	H	ML
	A8	MH	H	L	MH	L	M	ML	M	ML	M	MH			A8	M	ML	ML	MH	MH	MH	M	L	M	L	M
	A9	ML	H	ML	M	L	MH	ML	ML	M	M	MH			A9	MH	M	L	M	MH	M	MH	MH	MH	M	M
	A10	ML	H	M	M	VL	MH	L	M	H	M	M
	A11	M	H	MH	MH	L	MH	M	H	MH	MH	ML
