# Supplementary material for: Assessment of distribution center locations using a multi-expert subjective–objective decision-making approach
Source: Sci Rep. 2021 Sep 30;11:19461. doi: 10.1038/s41598-021-98698-y (PMC8484380; doi:10.1038/s41598-021-98698-y)
Supplement: Supplementary file 3 — Supplementary Information 3. [file 41598_2021_98698_MOESM3_ESM.xlsx]

## Sheet: Sheet1
N_itr					West Zone								N_itr				East Zone
	0	0	0.1	0.1	0	0.8	0	0	0	0	0			0	0	0	0	0	0	0.1	0	0.9
	1	0	0	0	0	0	0	0	0	0	0			0	0	0	0	0	0.1	0.3	0.6	0
	0	0.1	0.4	0.4	0.1	0	0	0	0	0	0			0	0	0	0.2	0.8	0	0	0	0
	0	0.1	0.1	0	0.7	0.1	0	0	0	0	0		10	0	0.3	0.4	0.2	0.1	0	0	0	0
10	0	0	0.4	0.3	0.2	0.1	0	0	0	0	0			1	0	0	0	0	0	0	0	0
	0	0.8	0	0.2	0	0	0	0	0	0	0			0	0.1	0.3	0.5	0.1	0	0	0	0
	0	0	0	0	0	0	0	0.1	0.1	0.3	0.5			0	0.6	0.3	0.1	0	0	0	0	0
	0	0	0	0	0	0	0.3	0.3	0.2	0	0.2			0	0	0	0	0	0.4	0.1	0.4	0.1
	0	0	0	0	0	0	0	0	0.3	0.6	0.1			0	0	0	0	0	0.5	0.5	0	0
	0	0	0	0	0	0	0.1	0.3	0.3	0.1	0.2
	0	0	0	0	0	0	0.6	0.3	0.1	0	0
	0	0	0.05	0.05	0.15	0.72	0.02	0.01	0	0	0			0	0	0	0	0	0	0	0	1
	1	0	0	0	0	0	0	0	0	0	0			0	0	0	0	0	0.05	0.34	0.61	0
	0	0.3	0.36	0.14	0.18	0.02	0	0	0	0	0			0	0	0	0.03	0.97	0	0	0	0
	0	0.01	0.08	0.34	0.37	0.2	0	0	0	0	0		100	0	0.07	0.37	0.54	0.02	0	0	0	0
100	0	0.14	0.25	0.34	0.24	0.03	0	0	0	0	0			0.92	0.08	0	0	0	0	0	0	0
	0	0.55	0.26	0.13	0.06	0	0	0	0	0	0			0	0.13	0.53	0.33	0.01	0	0	0	0
	0	0	0	0	0	0	0	0.04	0.1	0.32	0.54			0.08	0.72	0.1	0.1	0	0	0	0	0
	0	0	0	0	0	0.01	0.31	0.4	0.23	0.05	0			0	0	0	0	0	0.2	0.46	0.34	0
	0	0	0	0	0	0	0.02	0.06	0.22	0.38	0.32			0	0	0	0	0	0.75	0.2	0.05	0
	0	0	0	0	0	0	0.04	0.22	0.37	0.23	0.14
	0	0	0	0	0	0.02	0.61	0.27	0.08	0.02	0
	0	0.005	0.016	0.059	0.206	0.656	0.052	0.006	0	0	0			0	0	0	0	0	0	0	0.018	0.982
	1	0	0	0	0	0	0	0	0	0	0			0	0	0	0	0	0.069	0.261	0.655	0.015
	0	0.355	0.328	0.199	0.1	0.018	0	0	0	0	0			0	0	0.008	0.046	0.944	0.002	0	0	0
	0	0.047	0.101	0.225	0.422	0.2	0.005	0	0	0	0		1000	0.001	0.095	0.325	0.544	0.035	0	0	0	0
1000	0	0.104	0.228	0.379	0.223	0.063	0.003	0	0	0	0			0.904	0.091	0.005	0	0	0	0	0	0
	0	0.489	0.327	0.138	0.043	0.003	0	0	0	0	0			0.005	0.163	0.465	0.348	0.019	0	0	0	0
	0	0	0	0	0	0	0.003	0.05	0.179	0.306	0.462			0.09	0.651	0.197	0.062	0	0	0	0	0
	0	0	0	0	0.002	0.03	0.388	0.398	0.137	0.032	0.013			0	0	0	0	0.001	0.16	0.55	0.286	0.003
	0	0	0	0	0	0	0.006	0.044	0.217	0.379	0.354			0	0	0	0	0.001	0.769	0.189	0.041	0
	0	0	0	0	0	0.001	0.045	0.157	0.372	0.256	0.169
	0	0	0	0	0.004	0.029	0.498	0.345	0.095	0.027	0.002
	0	0.0054	0.0216	0.0677	0.1998	0.6496	0.0493	0.006	0.0005	0.0001	0			0	0	0	0	0	0	0.0004	0.0131	0.9865
	1	0	0	0	0	0	0	0	0	0	0			0	0	0	0	0	0.0606	0.2661	0.6616	0.0117
	0	0.3421	0.3507	0.206	0.0837	0.0175	0	0	0	0	0			0	0.0004	0.0063	0.0447	0.9437	0.0048	0.0001	0	0
	0	0.0366	0.1078	0.217	0.4335	0.1991	0.0058	0.0002	0	0	0		10000	0.0016	0.0974	0.3322	0.5358	0.033	0	0	0	0
10000	0	0.0896	0.2206	0.3827	0.2386	0.0678	0.0007	0	0	0	0			0.9107	0.0832	0.0057	0.0004	0	0	0	0	0
	0	0.5263	0.2993	0.1263	0.0417	0.0064	0	0	0	0	0			0.0089	0.1524	0.4635	0.358	0.0172	0	0	0	0
	0	0	0	0	0	0	0.0087	0.0422	0.1769	0.3075	0.4647			0.0788	0.6666	0.1923	0.0611	0.0012	0	0	0	0
	0	0	0	0.0001	0.0013	0.0281	0.3839	0.3944	0.1352	0.0444	0.0126			0	0	0	0	0.0007	0.1769	0.537	0.2836	0.0018
	0	0	0	0	0	0	0.0091	0.0518	0.2117	0.368	0.3594			0	0	0	0	0.0042	0.7577	0.1964	0.0417	0
	0	0	0	0	0	0.001	0.053	0.1483	0.3784	0.259	0.1603
	0	0	0	0.0002	0.0014	0.0305	0.4895	0.3571	0.0973	0.021	0.003
	0	0.00598	0.02196	0.06801	0.201	0.65196	0.04512	0.00555	0.00039	3e-05	0			0	0	0	0	0	0	0.00041	0.01247	0.98712
	1	0	0	0	0	0	0	0	0	0	0			0	0	0	0	1e-05	0.05852	0.26682	0.6638	0.01085
	0	0.32785	0.36042	0.20672	0.08721	0.01772	8e-05	0	0	0	0			0	0.0004	0.00468	0.04423	0.94543	0.00521	5e-05	0	0
	0	0.03874	0.10457	0.2205	0.42657	0.20364	0.00574	0.00023	1e-05	0	0		100000	0.00237	0.0987	0.3344	0.53247	0.03206	0	0	0	0
100000	0	0.09726	0.22231	0.3769	0.23752	0.0654	0.00059	2e-05	0	0	0			0.90594	0.08745	0.00614	0.00047	0	0	0	0	0
	0	0.53017	0.29074	0.1277	0.04471	0.00665	3e-05	0	0	0	0			0.00703	0.156	0.46137	0.35988	0.01572	0	0	0	0
	0	0	0	0	0	7e-05	0.00867	0.04362	0.17739	0.30952	0.46073			0.08466	0.65745	0.19341	0.06295	0.00153	0	0	0	0
	0	0	0	0.00011	0.00162	0.02467	0.37438	0.40337	0.14008	0.04397	0.0118			0	0	0	0	0.00029	0.17999	0.53467	0.28307	0.00198
	0	0	0	0	0	8e-05	0.0098	0.04987	0.20796	0.37186	0.36043			0	0	0	0	0.00496	0.75628	0.19805	0.04066	5e-05
	0	0	0	0	1e-05	0.00118	0.05141	0.15096	0.37871	0.25403	0.1637
	0	0	0	6e-05	0.00136	0.02863	0.50418	0.34638	0.09546	0.02059	0.00334
